# Supplementary material for: Correction: A global genotyping survey of Strongyloides stercoralis and Strongyloides fuelleborni using deep amplicon sequencing
Source: PLoS Negl Trop Dis. 2021 Jun 18;15(6):e0009538. doi: 10.1371/journal.pntd.0009538 (PMC8213129; doi:10.1371/journal.pntd.0009538)
Supplement: S1 File — The details in this supplementary file have been updated in accordance with the corrections in Table 4. All updates are shown in red text. (XLSX) [file pntd.0009538.s002.xlsx]

## Sheet: BioSample and GB Accessions
Specimen Name	BioSample ID	Location	Host	HVR-I haplotype/s	HVR-I Accession/s	HVR-IV haplotype/s	HVR-IV Accession/s	Cox1 Accession/s	Helminth/s detected
Baboon_5_N8_Ga	SAMN11976535	Gambia	Papio papio	XII	MN076377	-	-	-	S. fuelleborni
Dog_1101_It	SAMN11976536	Italy	Dog	VI	MN076363	A	MN076381	MN076424	S. stercoralis
Dog_1141_It	SAMN11976537	Italy	Dog	VI	MN076364	-	-	MN076425	S. stercoralis
Dog_4_Ca	SAMN11976538	Cambodia	Dog	-	-	A	MN076382	-	S. stercoralis
Dog_5_US_Cl_OH	SAMN11976539	USA	Dog	VI	MN076362	-	-	-	S. stercoralis
Dog_7_Ca	SAMN11976540	Cambodia	Dog	V	MN076361	B	MN076383	-	S. stercoralis
Dog_A4_US_GA	SAMN11976541	USA	Dog	VI	MN076365	A	MN076384	MN076426	S. stercoralis
Dog_A7_US_GA	SAMN11976542	USA	Dog	VI	MN076366	A	MN076385	MN076427	S. stercoralis
Dog_Bu_US_Cl_OH	SAMN11976543	USA	Dog	VI	MN076367	A	MN076386	MN076428	S. stercoralis
Dog_US_ATL_GA	SAMN11976544	USA	Dog	VI	MN076368	-	-	MN076429	S. stercoralis
Dog_US_GA1	SAMN11976545	USA	Dog	-	-	-	-	MN076430	S. stercoralis
Dog_US_PA	SAMN11976546	USA	Dog	I and VI	MN076327, MN076369	-	-	MN076431	S. stercoralis
Dog_W2_US_GA	SAMN11976547	USA	Dog	VI	MN076370	-	-	MN076432	S. stercoralis
Human_1_Ca	SAMN11976548	Cambodia	Human	-	-	A	MN076387	MN076433	S. stercoralis
Human_1_La	SAMN11976549	Laos	Human	II	MN076335	A	MN076388	MN076459	S. stercoralis, Necator americanus
Human_10_An	SAMN11976550	Angola	Human	-	-	A	MN076389	-	S. stercoralis
Human_100_Et	SAMN11976551	Ethiopia	Human	-	-	A	MN076390	-	S. stercoralis
Human_1070_Se	SAMN11976552	Senegal	Human	-	-	A	MN076391	-	S. stercoralis
Human_10VS_US_KY	SAMN11976553	USA	Human	VI	MN076371	A	MN076392	-	S. stercoralis
Human_1207_Br	SAMN11976554	Brazil	Human	-	-	A	MN076393	-	S. stercoralis
Human_14WC_US_LA	SAMN11976555	USA	Human	II and VI	MN076338, MN076372	A and J	MN076394, MN076395	MN076434	S. stercoralis
Human_1540_Ni	SAMN11976556	Nigeria	Human	II	MN076353	A	MN076396	MN076451	S. stercoralis
Human_1598_Gu_Co	SAMN11976557	Guinea	Human	II	MN076354	A	MN076397	MN076452	S. stercoralis
Human_169_Et	SAMN11976558	Ethiopia	Human	I and II	MN076328, MN076339	A	MN076398	MN076438	S. stercoralis
Human_2_Ca	SAMN11976559	Cambodia	Human	II	MN076336	NA	-	MN076460	S. stercoralis, N. americanus
Human_21_17_La	SAMN11976560	Laos	Human	VI	MN076373	-	-	MN076435	S. stercoralis
Human_229_Au	SAMN11976561	Australia	Human	I	MN076329	-	-	MN076439	S. stercoralis
Human_238_Au	SAMN11976562	Australia	Human	II	MN076340	A	MN076399	MN076440	S. stercoralis
Human_25_17_La	SAMN11976563	Laos	Human	VI	MN076374	A	MN076400	-	S. stercoralis
Human_3_Ca	SAMN11976564	Cambodia	Human	II	MN076337	A	MN076401	-	S. stercoralis
Human_308_Au	SAMN11976565	Australia	Human	II	MN076341	A	MN076402	MN076441	S. stercoralis
Human_333_GuBi	SAMN11976566	Guinea-Bissau	Human	XII	MN076378	-	-	MN076442, MN076461	S. fuelleborni, N. americanus
Human_349_7_Au	SAMN11976567	Australia	Human	II	MN076342	A	MN076403	MN076443	S. stercoralis
Human_352_Au	SAMN11976568	Australia	Human	-	-	A	MN076404	-	S. stercoralis
Human_358_Au	SAMN11976569	Australia	Human	-	-	A	MN076405	-	S. stercoralis
Human_360_Au	SAMN11976570	Australia	Human	II	MN076343	-	-	-	S. stercoralis
Human_367_Au	SAMN11976571	Australia	Human	II	MN076344	A	MN076406	MN076444	S. stercoralis
Human_368_16_Se	SAMN11976572	Senegal	Human	XII	MN076379	M and T	MN076407, MN076408	-	S. fuelleborni
Human_378_Bo	SAMN11976573	Bolivia	Human	III and XI	MN076358, MN076375	A	MN076409	MN076445, MN076462	S. stercoralis, N. americanus
Human_395_Au	SAMN11976574	Australia	Human	II	MN076345	A	MN076410	-	S. stercoralis
Human_428_Au	SAMN11976575	Australia	Human	II	MN076346	A	MN076411	-	S. stercoralis
Human_434_Au	SAMN11976576	Australia	Human	II	MN076347	-	-	MN076463, MN076464	S. stercoralis, Oesophagostomum sp.
Human_441_Au	SAMN11976577	Australia	Human	II	MN076348	-	-	MN076446	S. stercoralis
Human_507_Ni	SAMN11976578	Nigeria	Human	I	MN076330	-	-	MN076447	S. stercoralis
Human_519_Au	SAMN11976579	Australia	Human	II	MN076349	A	MN076412	-	S. stercoralis
Human_524_Ni	SAMN11976580	Nigeria	Human	I	MN076331	A	MN076413	MN076448	S. stercoralis
Human_528_Au	SAMN11976581	Australia	Human	II	MN076350	A	MN076414	-	S. stercoralis
Human_5325_In	SAMN11976582	India	Human	-	-	S	MN076415	MN076453	S. fuelleborni
Human_5333_It	SAMN11976583	Italy	Human	I and III	MN076332, MN076359	A	MN076416	MN076454	S. stercoralis
Human_5344_Br	SAMN11976584	Brazil	Human	I	MN076333	A	MN076417	MN076455	S. stercoralis
Human_563_GuBi	SAMN11976585	Guinea-Bissau	Human	XII	MN076380	-	-	-	S. fuelleborni
Human_58_It	SAMN11976586	Italy	Human	III	MN076357	A	MN076418	MN076436	S. stercoralis
Human_588_Au	SAMN11976587	Australia	Human	II	MN076351	-	-	MN076449	S. stercoralis
Human_877_IvCo	SAMN11976588	Ivory Coast	Human	XI	MN076376	A	MN076419	MN076450	S. stercoralis
Human_88_GuBi	SAMN11976589	Guinea- Bissau	Human	-	-	-	-	MN076437	S. stercoralis
Human_930_IvCo	SAMN11976590	Ivory Coast	Human	II	MN076352	A	MN076420	-	S. stercoralis
Human_A3_Br	SAMN11976591	Brazil	Human	-	-	A	MN076421	MN076456	S. stercoralis
Human_A4_Br	SAMN11976592	Brazil	Human	I and III	MN076334, MN076360	A	MN076422	-	S. stercoralis
Human_A9_Br3	SAMN11976593	Brazil	Human	II	MN076355	A	MN076423	MN076457	S. stercoralis
Human_Et_Au	SAMN11976594	Australia	Human	II	MN076356	-	-	MN076458	S. stercoralis

## Sheet: Name of cox1 seqs in dendro
Specimen Name	Name in Dendrograms	GenBank Accession	Organism
Dog_1101_It	Dog 1101_It - 100.0% ~ AJ558163.1	MN076424	S. stercoralis
Dog_1141_It	Dog 1141_It - 100.0% ~ AJ558163.1	MN076425	S. stercoralis
Dog_A4_US_GA	Dog A4_US_GA - 100.0% ~ AJ558163.1	MN076426	S. stercoralis
Dog_A7_US_GA	Dog A7_US_GA - 100.0% ~ AB526302.1	MN076427	S. stercoralis
Dog_Bu_US_Cl_OH	Dog Bu_US_Cl_OH - 100.0% ~ AJ558163.1	MN076428	S. stercoralis
Dog_US_ATL_GA	Dog US_ATL_GA - 100.0% ~ AJ558163.1	MN076429	S. stercoralis
Dog_US_GA1	Dog US_GA1 - 100.0% ~ AJ558163.1	MN076430	S. stercoralis
Dog_US_PA	Dog US_PA - 98.6% ~_AB526297.1	MN076431	S. stercoralis
Dog_W2_US_GA	Dog W2_US_GA - 100.0% ~ AB526302.1	MN076432	S. stercoralis
Human_1_Ca	Human 1_Ca - 99.5% ~ KU962163.1	MN076433	S. stercoralis
Human_14WC_US_LA	Human 14WC_US_LA - 99.1% ~ AJ558163.1	MN076434	S. stercoralis
Human_21_17_La	Human 21_17_La - 100.0% ~ AJ558163.1	MN076435	S. stercoralis
Human_58_It	Human 58_It - 100.0% ~ KU962160.1	MN076436	S. stercoralis
Human_88_GuBi	Human 88_GuBi - 100.0% ~ LC085498.1	MN076437	S. stercoralis
Human_169_Et	Human 169_Et - 100.0% ~ KX226367.1	MN076438	S. stercoralis
Human_229_Au	Human 229_Au - 98.6% ~ LC085498.1	MN076439	S. stercoralis
Human_238_Au	Human 238_Au - 100.0% ~ KU962160.1	MN076440	S. stercoralis
Human_308_Au	Human 308_Au - 99.1% ~ AJ558163.1	MN076441	S. stercoralis
Human_333_GuBi	Human 333_GuBi - 95.9% ~ MH049704.1	MN076442	S. fuelleborni
Human_333_GuBi	Human 333_GuBi - 98.1% ~ LC088305.1	MN076461	N. americanus
Human_349_7_Au	Human 349_7_Au - 100.0% ~ LC085498.1	MN076443	S. stercoralis
Human_367_Au	Human 367_Au - 100.0% ~ AB526298.1	MN076444	S. stercoralis
Human_441_Au	Human 441_Au - 100.0% ~ LC085498.1	MN076446	S. stercoralis
Human_507_Ni	Human 507_Ni - 99.1% ~ LC085498.1	MN076447	S. stercoralis
Human_524_Ni	Human 524_Ni - 98.6% ~ LC085498.1	MN076448	S. stercoralis
Human_588_Au	Human 588_Au - 99.1% ~ AJ558163.1	MN076449	S. stercoralis
Human_877_IvCo	Human 877_IvCo - 99.5% ~ LC085498.1	MN076450	S. stercoralis
Human_1540_Ni	Human 1540_Ni - 98.6% ~ LC085498.1	MN076451	S. stercoralis
Human_1598_Gu_Co	Human 1598_Gu_Co - 99.5% ~ LC085498.1	MN076452	S. stercoralis
Human_5325_In	Human 5325_In - 99.5% ~ MH049704.1	MN076453	S. fuelleborni
Human_5333_It	Human 5333_It - 100.0% ~ KU962160.1	MN076454	S. stercoralis
Human_5344_Br	Human 5344_Br - 100.0% ~ KU962160.1	MN076455	S. stercoralis
Human_A3_Br	Human A3_Br - 100.0% ~ KU962160.1	MN076456	S. stercoralis
Human_A9_Br3	Human A9_Br3 - 99.1% ~ LC085498.1	MN076457	S. stercoralis
Human_Et_Au	Human Et_Au - 100.0% ~ LC085498.1	MN076458	S. stercoralis
Human_1_La	Human 1_La - 100.0% ~ AJ417719.2	MN076459	N. americanus
Human_2_Ca	Human 2_Ca - 100.0% ~ AJ417719.2	MN076460	N. americanus
Human_378_Bo	Human 378_Bo - 99.1% ~ AB793569.1	MN076462	N. americanus
Human_378_Bo	Human 378_Bo - 99.1% ~ MG995852.1	MN076445	S. stercoralis
Human_434_Au	Human 434_Au - 94.5% ~ LC063864.1	MN076463	Oesophagostomum
Human_434_Au	Human 434_Au - 95.4% ~ LC063864.1	MN076464	Oesophagostomum
**Indicates a contig with coverage just below the threshold set in this study. When reads that were not merged were mapped to the original de novo assembled contig using the mapping parameters described (150 bases and 100% identity), 551 reads mapped with no misaligned reads or gaps and the contig generated was identical to that generated using merged reads. Consequently, this contig was consider…
