# Supplementary material for: Correction: A global genotyping survey of Strongyloides stercoralis and Strongyloides fuelleborni using deep amplicon sequencing
Source: PLoS Negl Trop Dis. 2021 Jun 18;15(6):e0009538. doi: 10.1371/journal.pntd.0009538 (PMC8213129; doi:10.1371/journal.pntd.0009538)
Supplement: S3 File — Some of the fasta sequence headers in this file were updated according to the corrections detailed in Table 4. (FASTA) [file pntd.0009538.s004.fasta]

>MK434254 - Strongyloides stercoralis
TTTAATTTATCAACATTTGTTTTGGTTTTTCGGTCATCCAGAAGTTTATATTTTAATTTTACCTGCTTTTGGTATTATTAGTCAGTGTACTTTATATTTGACTGGTAAAAAAGAAGTTTTTGGTTATTTAGGAATGGTTTACGCTATCTTAAGTATTGGATTGATTGGTTGTGTAGTTTGGGCTCATCATATGTATACTGTTGGAATGGATTTTGAT
>MK434253 - Ancylostoma caninum
TCTAATTTATCAACATTTATTTTGATTTTTTGGTCACCCTGAGGTTTATATTTTAATTTTACCTGCTTTTGGTATTGTTAGACAGTCTACTTTATATTTAACTGGTAAAAAAGAAGTATTTGGTTCTTTAGGTATGGTATATGCTATTTTAAGAATTGGTTTAATTGGTTGTGTGGTTTGAGCACATCATATGTATACGGTAGGTATGGATTTAGAT
>MK434252 - Ancylostoma caninum
TTTAATTTATCAACATTTATTTTGATTTTTTGGTCACCCTGAGGTTTATATTTTAATTTTACCTGCTTTTGGTATTGTTAGACAGTCTACTTTATATTTAACTGGTAAAAAAGAAGTATTTGGTTCTTTAGGTATGGTATATGCTATTTTAAGAATTGGTTTGATTGGTTGTGTGGTTTGAGCACATCATATGTATACGGTGGGTATGGATTTAGAT
>MK434251 - Ancylostoma caninum
TTTAATTTATCAACATTTATTTTGATTTTTTGGTCACCCTGAGGTTTATATTTTAATTTTACCTGCTTTTGGTATTGTTAGACAGTCTACTTTATATTTAACTGGTAAAAAAGAAGTATTTGGTTCTTTAGGTATGGTATACGCTATTTTAAGAATTGGTTTGATTGGTTGTGTGGTTTGGGCACATCATATGTATACGGTGGGTATGGATTTGGAT
>MK434250 - Ancylostoma caninum
TTTGATTTATCAACATTTATTTTGATTTTTTGGTCACCCTGAGGTTTATATTTTAATTTTACCTGCTTTTGGTATTGTTAGACAGTCTACTTTATATTTAACTGGTAAAAAAGAAGTATTTGGTTCTTTAGGTATGGTATACGCTATTTTAAGAATTGGTTTGATTGGTTGTGTGGTTTGAGCACATCATATGTATACGGTGGGTATGGATTTAGAT
>MK434249 - Ancylostoma caninum
TTTAATTTATCAACATTTATTTTGATTTTTTGGTCACCCTGAGGTTTATATTTTAATTTTACCTGCTTTTGGTATTGTTAGACAGTCTACTTTATATTTAACTGGTAAAAAAGAAGTATTTGGTTCTTTAGGTATGGTATACGCTATTTTAAGAATTGGTTTGATTGGTTGTGTGGTTTGGGCACATCATATGTATACGGTGGGTATGGATTTGGAT
>MK434248 - Ancylostoma sp.
TTTAATTTATCAGCATTTGTTTTGGTTTTTTGGTCACCCAGAGGTTTATATTTTGATTTTACCTGCTTTTGGTATTGTAAGGCAATCTACTTTATATTTAACAGGTAAAAAGGAAGTATTTGGTTCATTGGGTATGGTTTATGCTATTTTAAGGATTGGTTTAATTGGTTGTGTGGTTTGAGCACACCATATGTATACAGTGGGTATAGATTTAGAC
>MK434242 - Ancylostoma sp.
TTTAATTTATCAGCATTTGTTTTGGTTTTTTGGTCACCCAGAGGTTTATATTTTAATTTTACCTGCTTTTGGTATTGTAAGGCAATCTACTTTATATTTAACAGGTAAAAAGGAAGTATTTGGTTCATTGGGTATGGTTTATGCTATTTTAAGGATTGGTTTAATTGGTTGTGTGGTTTGAGCACATCATATGTATACAGTAGGTATAGATTTAGAC
>MK434237 - Strongyloides stercoralis
TTTGATTTATCAGCATTTGTTTTGGTTTTTTGGTCATCCAGAAGTTTATATTTTAATTTTACCTGCTTTCGGTATTATTAGTCAATGTACTTTGTATTTGACTGGTAAAAAAGAAGTTTTTGGTTATTTGGGTATGGTTTATGCTATTTTAAGTATTGGTTTAATTGGTTGTGTAGTTTGAGCTCATCACATGTATACTGTTGGTATGGATTTTGAT
>MK434232 - Ancylostoma sp.
TTTAATTTATCAGCATTTGTTTTGGTTTTTTGGTCACCCAGAGGTTTATATTTTAATTTTACCTGCTTTTGGTATTGTAAGGCAATCTACTTTATATTTAACAGGTAAAAAGGAAGTATTTGGTTCATTGGGTATGGTTTATGCTATTTTAAGGATTGGTTTAATTGGTTGTGTGGTTTGAGCACATCATATGTATACAGTGGGTATAGATTTAGAC
>MK434229 - Ancylostoma sp.
TTTAATTTATCAGCATTTGTTTTGGTTTTTTGGTCACCCAGAGGTTTATATTTTAATTTTACCTGCTTTTGGTATTGTAAGGCAATCTACTTTATATTTAACAGGTAAAAAGGAAGTATTTGGTTCATTGGGTATGGTTTATGCTATTTTAAGGATTGGTTTAATTGGTTGTGTGGTTTGAGCACATCATATGTATACAGTAGGTATAGATTTAGAC
>MK434219 - Strongyloides stercoralis
TTTGATTTATCAGCATTTGTTTTGGTTTTTTGGTCATCCAGAAGTTTATATTTTAATTTTACCTGCTTTCGGTATTATTAGTCAATGTACTTTATATTTGACTGGTAAAAAAGAAGTTTTTGGTTATTTGGGTATGGTTTATGCTATTTTAAGTATTGGTTTAATTGGTTGTGTAGTTTGAGCTCATCACATGTATACTGTTGGTATAGATTTTGAT
>MK434218 - Strongyloides stercoralis
TTTGATTTATCAGCATTTGTTTTGGTTTTTTGGTCATCCAGAAGTTTATATTTTAATTTTACCTGCTTTTGGTATTATTAGTCAATGTACTTTGTATTTGACTGGTAAAAAAGAAGTTTTTGGTTATTTGGGTATGGTTTATGCTATTTTAAGTATTGGTTTAATTGGTTGTGTAGTTTGAGCTCATCACATGTATACTGTTGGTATGGATTTTGAT
>LC088308.1 - Necator americanus
GTTAATTTATCAGCATTTGTTTTGATTTTTTGGTCATCCTGAGGTTTATATTTTAATTTTGCCAGCATTTGGTATTATTAGGCAATCAACTTTATATTTAACTGGAAAAAAAGAAGTGTTTGGTTCTTTAGGTATAGTATATGCAATTTTAAGAATTGGTTTAATTGGTTGTGTAGTTTGAGCTCATCATATGTATACTGTTGGTATGGATTTGGAT
>LC088305.1 - Necator americanus
GTTAATTTATCAGCATTTGTTTTGATTTTTTGGTCATCCTGAGGTTTATATTTTAATTTTACCAGCATTTGGTATTATTAGGCAATCAACTTTATATTTAACTGGAAAAAAAGAAGTGTTTGGTTCTTTAGGTATAGTGTATGCGATTTTAAGAATTGGTTTAATTGGTTGTGTAGTTTGAGCTCATCATATGTATACTGTTGGTATGGATTTGGAT
>LC063896.1 - Oesophagostomum bifurcum
TTTAATTTATCAACATTTGTTTTGATTTTTTGGTCACCCGGAGGTTTATATTTTAATTTTGCCTGCTTTTGGAATTATTAGTCAGTCAACTTTATATTTAACTGGTAAAAAAGAAGTATTTGGTTCGCTGGGCATAGTATATGCTATTTTAAGAATTGGGTTGATTGGTTGTGTAGTATGGGCACATCATATGTATACTGTGGGTATAGATTTAGAT
>LC063895.1 - Oesophagostomum bifurcum
TTTAATTTATCAACATTTGTTTTGATTTTTTGGTCATCCAGAGGTTTATATTTTAATTTTGCCGGCTTTTGGAATTATCAGTCAGTCAACTTTGTATTTGACTGGTAAAAAAGAAGTATTTGGTTCACTGGGTATAGTATATGCTATTTTAAGAATTGGGTTGATTGGTTGTGTAGTATGGGCACATCATATGTATACTGTGGGTATAGATTTAGAT
>LC063865.1 - Oesophagostomum bifurcum
TTTAATTTATCAACATTTGTTTTGATTTTTCGGTCATCCAGAGGTTTATATTTTAATTTTACCAGCTTTTGGAATTATTAGTCAGTCAACTTTATATTTGACTGGTAAAAAAGAAGTATTTGGTTCGCTGGGTATAGTATATGCTATTTTAAGAATTGGGTTGATTGGTTGTGTAGTATGGGCACATCACATGTATACTGTGGGTATAGATTTAGAT
>LC063864.1 - Oesophagostomum bifurcum
TTTAATTTATCAACATTTGTTTTGATTTTTTGGTCATCCAGAGGTTTATATTTTAATTTTACCGGCTTTTGGAATTATTAGTCAGTCAACTTTATATTTGACTGGTAAAAAAGAAGTATTTGGTTCGCTGGGTATAGTATATGCTATTTTAAGAATTGGGTTGATTGGTTGTGTAGTATGGGCACACCACATGTATACTGTGGGTATAGATTTAGAT
>LC063863.1 - Oesophagostomum bifurcum
TTTAATTTATCAACATTTGTTTTGGTTTTTCGGTCATCCAGAGGTTTATATTTTAATTTTACCAGCTTTTGGAATTATTAGTCAGTCAACTTTATATTTGACTGGTAAAAAAGAAGTATTTGGTTCGCTGGGTATAGTATATGCTATTTTAAGAATTGGGTTGATCGGTTGTGTAGTATGGGCACATCACATGTATACTGTGGGTATAGATTTAGAT
>LC063862.1 - Oesophagostomum bifurcum
TTTAATTTATCAACATTTGTTTTGATTTTTTGGTCACCCGGAGGTTTATATTTTAATTTTGCCGGCTTTTGGAATTATTAGTCAGTCAACTTTATATTTAACTGGTAAAAAAGAAGTATTTGGTTCGCTGGGCATAGTATATGCTATTTTAAGAATTGGGTTGATTGGTTGTGTAGTATGGGCACATCATATGTATACTGTGGGTATAGATTTAGAT
>KY640299.1 - Ancylostoma ceylanicum
TTTAATTTATCAGCATTTGTTTTGATTTTTTGGTCACCCTGAGGTTTATATTTTGATTTTACCTGCTTTTGGTATTGTAAGACAGTCTACTTTATATTTAACAGGTAAGAAAGAGGTGTTTGGATCTTTGGGAATGGTTTATGCAATTTTAAGGATTGGTTTAATTGGTTGTGTAGTTTGAGCTCACCATATGTATACTGTAGGGATAGATTTAGAT
>Human 434_Au - 95.4% ~ LC063864.1
TTTGATTTATCAACATTTGTTTTGATTTTTTGGTCATCCTGAGGTTTATATTTTAATTTTACCAGCTTTTGGAATTATTAGTCAGTCAACTTTATATTTAACTGGTAAAAAAGAAGTATTTGGTTCGTTGGGTATAGTGTATGCTATTTTAAGAATTGGATTAATTGGTTGTGTAGTGTGGGCACACCATATGTATACTGTGGGTATAGATTTAGAT
>Human 434_Au - 94.5% ~ LC063864.1
TTTGATTTATCAACATTTGTTTTGATTTTTTGGTCACCCTGAGGTTTATATTTTAATTTTACCAGCTTTTGGAATTATTAGTCAGTCAACTTTATATTTAACTGGTAAAAAAGAAGTATTTGGTTCGTTGGGTATGGTGTATGCTATTTTAAGAATTGGATTAATTGGTTGTGTAGTGTGGGCACACCATATGTATACTGTGGGTATAGATTTAGAT
>Human 378_Bo - 99.1% ~ AB793569.1
GTTAATTTATCAGCATTTGTTTTGATTTTTTGGTCATCCTGAGGTTTATATTTTAATTTTACCAGCATTTGGTATTATTAGGCAATCAACTTTATATTTAACTGGAAAAAAAGAAGTGTTTGGTTCTTTGGGTATAGTATATGCGATTTTAAGAATTGGTTTAATTGGTTGTGTGGTTTGAGCTCATCATATGTATACTGTTGGTATGGATTTGGAT
>Human 333_GuBi - 98.1% ~ LC088305.1
ATTGATTTATCAGCATTTGTTTTGATTTTTTGGTCATCCTGAAGTTTATATTTTAATTTTACCAGCATTTGGTATTATTAGGCAATCAACTTTATATTTGACTGGAAAAAAAGAAGTGTTTGGTTCTTTAGGTATAGTGTATGCGATTTTAAGAATTGGTTTAATTGGTTGTGTAGTTTGGGCTCATCATATGTATACTGTTGGTATGGATTTGGAT
>Human 333_GuBi - 95.9% ~ MH049704.1
TTTAATTTATCAGCATTTATTTTGGTTCTTTGGTCATCCTGAGGTATATATTTTAATTCTTCCTGCTTTTGGTATTATTAGACAAAGTACTCTTTATTTAACTGGTAAAAAGGAAGTCTTTGGTACTTTAGGTATGATTTATGCTATTTTAAGGATTGGTTTAATTGGTTGTGTAGTATGGGCTCATCATATGTATACTGTTGGTATGGATATTGAT
>Human 2_Ca - 100.0% ~ AJ417719.2
GTTGATTTATCAGCATTTGTTTTGATTTTTTGGTCATCCTGAGGTTTATATTTTAATTTTGCCAGCATTTGGTATTATTAGGCAATCAACTTTATATTTAACTGGAAAAAAAGAAGTGTTTGGTTCTTTAGGTATAGTATATGCGATTCTAAGAATTGGTTTAATTGGTTGTGTAGTTTGAGCTCATCATATGTATACTGTTGGTATGGATTTGGAT
>Human 1_La - 100.0% ~ AJ417719.2
GTTGATTTATCAGCATTTGTTTTGATTTTTTGGTCATCCTGAGGTTTATATTTTAATTTTGCCAGCATTTGGTATTATTAGGCAATCAACTTTATATTTAACTGGAAAAAAAGAAGTGTTTGGTTCTTTAGGTATAGTATATGCGATTCTAAGAATTGGTTTAATTGGTTGTGTAGTTTGAGCTCATCATATGTATACTGTTGGTATGGATTTGGAT
>AP017673.1 - Ancylostoma caninum
TTTGATTTATCAACATTTATTTTGATTTTTTGGTCACCCTGAGGTTTATATTTTAATTTTACCTGCTTTTGGTATTGTTAGACAGTCTACTTTATATTTAACTGGTAAAAAAGAAGTATTTGGTTCTTTAGGTATGGTATACGCTATTTTAAGAATTGGTTTGATTGGTTGTGTGGTTTGAGCACATCATATGTATACGGTGGGTATGGATTTAGAT
>KY081233.1 -Strongyloides fuelleborni
TTTAATTTATCAGCATTTATTTTGGTTTTTTGGTCATCCTGAGGTTTATATTTTAATTCTTCCTGCTTTTGGTATTATTAGTCAAAGTACTCTCTATTTAACTGGTAAAAAGGAGGTGTTTGGTACTTTAGGTATGATTTATGCAATTTTAAGTATTGGTTTAATTGGTTGTGTTGTTTGGGCTCATCATATGTATACTGTTGGTATAGATATTGAT
>AB526294.1 - Strongyloides fuelleborni
TTTGATTTATCAGCATTTGTTTTGATTTTTTGGTCATCCTGAGGTTTATATTTTAATTCTTCCTGCTTTTGGAATTATTAGTCAAAGTACTCTTTATTTGACTGGTAAAAAGGAAGTTTTTGGTACTTTAGGTATGATTTATGCTATTTTAAGAATTGGTTTGATTGGTTGTGTTGTTTGGGCTCATCATATGTATACTGTTGGTATAGATATTGAT
>AB526293.1 - Strongyloides fuelleborni
TTTGATTTATCAGCATTTGTTTTGATTTTTTGGTCATCCTGAGGTTTATATTTTAATTCTTCCTGCTTTTGGAATTATTAGTCAAAGTACTCTTTATTTAACTGGTAAAAAGGAAGTTTTTGGTACTTTAGGTATGATTTATGCTATTTTAAGAATTGGTTTAATTGGTTGTGTTGTTTGGGCTCATCATATGTATACTGTTGGTATAGATATTGAT
>AB526290.1 - Strongyloides fuelleborni
TTTGATTTATCAGCATTTGTTTTGATTTTTTGGTCATCCTGAGGTTTATATTTTAATTCTTCCTGCTTTTGGAATTATTAGTCAAAGTACTCTTTATTTAACTGGTAAAAAGGAAGTTTTTGGTACTTTAGGTATGATTTATGCTATTTTAAGAATTGGTTTGATTGGTTGTGTTGTTTGGGCTCATCATATGTATACTGTTGGTATAGATATTGAT
>KX226370.1 - Strongyloides stercoralis
TTTGATTTATCAGCATTTGTTTTGGTTTTTTGGTCATCCAGAAGTTTATATTTTAATTTTACCTGCTTTCGGTATTATTAGTCAATGTACTTTGTATTTGACTGGTAAAAAAGAAGTTTTTGGTTATTTGGGTATGGTTTATGCTATTTTGAGTATTGGTTTAATTGGTTGTGTAGTTTGAGCTCATCACATGTATACTGTTGGTATAGATTTTGAT
>KU962172.1 - Strongyloides stercoralis
TTTAATTTATCAGCATTTGTTTTGGTTTTTTGGTCATCCAGAGGTTTATATTTTAATTTTACCTGCTTTCGGTATTATTAGTCAATGTACTTTATATTTGACTGGTAAAAAAGAAGTTTTTGGTTATTTAGGTATGGTTTATGCTATTCTAAGTATTGGTTTAATTGGTTGTGTAGTTTGAGCTCATCACATGTATACTGTTGGTATAGATTTTGAT
>KX226369.1 - Strongyloides stercoralis
TTTGATTTATCAGCATTTGTTTTGGTTTTTTGGTCATCCAGAAGTTTATATTTTAATTTTACCTGCTTTCGGTATTATTAGTCAATGTACTTTGTATTTGACTGGTAAAAAAGAAGTTTTTGGTTATTTGGGTATGGTTTATGCTATTTTGAGTATTGGTTTAATTGGTTGTGTAGTTTGAGCTCATCACATGTATACTGTTGGTATAGATTTTGAT
>KX226368.1 - Strongyloides stercoralis
TTTGATTTATCAGCATTTGTTTTGGTTTTTTGGTCATCCGGAAGTTTATATTTTAATTTTACCTGCTTTCGGTATTATTAGTCAATGTACTTTATATTTGACTGGTAAAAAAGAAGTTTTTGGTTATTTGGGTATGGTTTATGCTATTTTAAGTATTGGTTTAATTGGTTGTGTAGTTTGAGCTCATCACATGTATACTGTTGGTATGGATTTTGAT
>AP017676.1 - Ancylostoma duodenale
TTTAATTTATCAACATTTGTTTTGGTTTTTTGGTCACCCTGAAGTTTATATTTTGATTTTACCAGCTTTTGGTATTGTTAGTCAATCTACTTTATATTTAACAGGTAAAAAAGAAGTATTTGGTTCTTTAGGTATGGTTTATGCAATTTTAAGTATTGGTTTGATTGGTTGTGTTGTGTGAGCTCATCATATGTATACTGTGGGTATGGATTTGGAT
>AP017674.1 - Ancylostoma ceylanicum
TTTAATTTATCAGCATTTATTTTGATTTTTTGGTCATCCTGAGGTTTATATTTTAATTTTACCTGCTTTTGGTATTGTAAGACAGTCTACTTTGTATTTAACAGGTAAAAAAGAGGTGTTTGGATCTTTGGGGATGGTTTATGCAATTTTAAGGATTGGTTTAATTGGTTGTGTAGTTTGAGCTCACCATATGTATACTGTAGGGATAGATTTAGAT
>AJ417719.2 - Necator americanus
GTTGATTTATCAGCATTTGTTTTGATTTTTTGGTCATCCTGAGGTTTATATTTTAATTTTGCCAGCATTTGGTATTATTAGGCAATCAACTTTATATTTAACTGGAAAAAAAGAAGTGTTTGGTTCTTTAGGTATAGTATATGCGATTCTAAGAATTGGTTTAATTGGTTGTGTAGTTTGAGCTCATCATATGTATACTGTTGGTATGGATTTGGAT
>AJ417718.1 - Ancylostoma duodenale
TTTAATTTATCAACATTTGTTTTGATTTTTTGGTCATCCTGAGGTTTATATTTTGATTTTACCAGCTTTTGGTATTGTTAGTCAGTCTACTTTATATTTAACAGGTAAAAAAGAAGTATTTGGTTCTTTGGGTATGGTTTATGCAATTTTAAGTATTGGTTTGATTGGTTGTGTAGTGTGAGCTCACCATATGTATACTGTAGGTATGGATTTGGAT
>AB793569.1 - Necator americanus
GTTAATTTATCAGCATTTGTTTTGATTTTTTGGTCATCCTGAGGTTTATATTTTAATTTTACCAGCATTTGGTATTATTAGGCAATCAACTTTATATTTAACTGGAAAAAAAGAAGTGTTTGGTTCTTTAGGTATAGTATATGCGATTTTAAGAATTGGTTTAATTGGTTGTGTAGTTTGAGCTCATCATATGTATACTGTTGGTATGGATTTGGAT
>AB793569.1 - Necator americanus
GTTAATTTATCAGCATTTGTTTTGATTTTTTGGTCATCCTGAGGTTTATATTTTAATTTTACCAGCATTTGGTATTATTAGGCAATCAACTTTATATTTAACTGGAAAAAAAGAAGTGTTTGGTTCTTTAGGTATAGTATATGCGATTTTAAGAATTGGTTTAATTGGTTGTGTAGTTTGAGCTCATCATATGTATACTGTTGGTATGGATTTGGAT
>AB793542.1 - Necator americanus
GTTGATTTATCAGCATTTGTTTTGATTTTTTGGTCATCCTGAGGTTTATATTTTAATTTTGCCAGCATTTGGTATTATTAGGCAATCAACTTTATATTTAACTGGAAAAAAAGAAGTGTTTGGTTCTTTAGGTATAGTATATGCGATTTTAAGGATTGGTTTAATTGGTTGTGTAGTTTGAGCTCATCATATGTATACTGTTGGTATGGATTTGGAT
>AB793540.1 - Necator americanus
GTTAATTTATCAGCATTTGTTTTGATTTTTTGGTCATCCTGAGGTTTATATTTTAATTTTACCAGCATTTGGTATTATTAGGCAATCAACTTTATATTTAACTGGAAAAAAAGAAGTGTTTGGTTCTTTAGGTATAGTGTATGCGATTTTAAGAATTGGTTTAATTGGTTGTGTAGTTTGAGCTCATCATATGTATACTGTCGGTATGGATTTAGAT
